# Supplementary material for: Insights into Circular Horticulture: Knowledge Diffusion, Resource Circulation, One Health Approach, and Greenhouse Technologies
Source: Int J Environ Res Public Health. 2022 Sep 23;19(19):12053. doi: 10.3390/ijerph191912053 (PMC9565935; doi:10.3390/ijerph191912053)
Supplement: Supplementary file 1 [file ijerph-19-12053-s001.zip]

Archive with 1 entries (1 files):
- ijerph-1878711-supplementary.pdf
